# Supplementary material for: Adverse Events Reported with Standard-Dose and High-Dose Aflibercept: A FAERS Pharmacovigilance Study
Source: Vision (Basel). 2026 Mar 31;10(2):18. doi: 10.3390/vision10020018 (PMC13108022; doi:10.3390/vision10020018)
Supplement: Supplementary file 1 [file vision-10-00018-s001.zip]

Archive with 1 entries (1 files):
- vision-4180129-supplementary.pdf
